# Supplementary material for: KPNB1 Inhibitor Importazole Reduces Ionizing Radiation-Increased Cell Surface PD-L1 Expression by Modulating Expression and Nuclear Import of IRF1
Source: Curr Issues Mol Biol. 2021 May 19;43(1):153–62. doi: 10.3390/cimb43010013 (PMC8929148; doi:10.3390/cimb43010013)
Supplement: Supplementary file 1 [file cimb-43-00013-s001.zip]

Archive with 1 entries (1 files):
- cimb-1212351-supplementary.pdf
